# Supplementary material for: On the formation of fold-type oscillation marks in the continuous casting of steel
Source: R Soc Open Sci. 2017 Jun 7;4(6):170062. doi: 10.1098/rsos.170062 (PMC5493908; doi:10.1098/rsos.170062)
Supplement: papfigs7RR.m [file rsos170062supp1.m]

clear
close('all')

already=1;


hill=0;
if hill==0
%%Saud's casting%%%
% Vcast = 0.8m/min = 0.0133 m/s;
%f=173-200 /min ~ 3 /s
%spacing: 4mm
f=95/60;
Vcast=0.78/60;
stroke=0.0029;
m=8500;
muflux=0.07;
L=0.7;
else
%%Hill et al
%f=40 /min   ~  0.666/s
Vcast = 0.0045; %0.0045;
f=2/3; % 2/3;
m=1e4;
stroke=0.003;
muflux=0.5;
L=0.298;
end

omega=2*pi*f;
V0=stroke*omega
xend=1;
nint=0; 
nint1=1;
nint2=2;
ksflux=1.5;
klflux=2.25;
rhoflux=2930;
cpflux=1260;

%lscale=0.001;
L=0.7;
g=9.81;
cpsteel=670;
ksteel=30;
rhosteel=7800;
latsteel=272000;

alphafluxl=klflux/(rhoflux*cpflux);
alphafluxs=ksflux/(rhoflux*cpflux);
alphasteel=ksteel/(rhosteel*cpsteel);

R=0.0002;
Tw=300;
Tms=1773;
Tmf=1373;
tscale=2*pi/omega;
xscale=sqrt(tscale*ksflux/(rhoflux*cpflux));
lscalez=Vcast*tscale
dTscale=Tms-Tw;

Re=rhoflux*Vcast*lscalez/muflux
Re_d=Re*(xscale/lscalez)^2
eps=xscale/lscalez;

Bi_ms=m*xscale/(ksflux*(1+R*m))
Bi_ml=m*xscale/klflux

%%%%%%%%%%%%%%% 11 dimensionless parameters %%%%%%%%%%%%%%%%%%%
Bi_ml=Bi_ms
K_fs=klflux/ksteel
St_s=ksteel*tscale*dTscale/(rhosteel*latsteel*xscale*xscale)
nu0=V0/Vcast
ZL=L/(Vcast*tscale)
af=alphafluxs/alphafluxl
as=alphafluxs/alphasteel
GAMMA=rhosteel*g*xscale*xscale/(muflux*Vcast)
kappa=klflux/ksflux
LAMBDA=rhoflux*g*xscale*xscale/(muflux*Vcast)
thmf=(Tmf-Tw)/(Tms-Tw)
%%%%%%%%%%%%%%%%%%%%%%%%%%%%%%%%%

C=thmf/(kappa*(1-thmf))+0.5;
lambdaa=1/(St_s*K_fs);
Hcrit=1/(Bi_ml*(C-0.5))
Hcrits=1/(Bi_ms*(C-0.5))

fig=0;
width=10.; %10.16
set(0,'defaulttextinterpreter','none')
fig=fig+1;

tref=pi/omega;
V0=stroke*omega;
Vo=V0/Vcast;
zend=0.025;
z=0:0.00001:zend;
bigz=z/L;
arg=omega*(tref-z/Vcast);
lz=length(z);
k0=0;
kind=0;
hma=sqrt(3*(Vo-1)/(GAMMA-LAMBDA))
hmaxx=sqrt(3*muflux*(V0-Vcast)/((rhosteel-rhoflux)*g))
for k=1:lz
    if V0*cos(arg(k))-Vcast<0
        s(k)=0;
        hh(k)=0;
        H0(k)=0;
        S0(k)=0;
        GG(k)=Bi_ml/kappa;
        ccT=Tw+dTscale*kappa/(Bi_ml*H0(k)+kappa);
        cct2(k)=ccT;
        te(k)=(ccT+m*R*Tw)/(1+m*R);
    else
    hm=V0*cos(arg(k))-Vcast;
    hh(k)=sqrt(3*muflux*hm/((rhosteel-rhoflux)*g));
    t=tref-z(k)/Vcast;
    tau=t/tscale;
    HH0=sqrt(3*(Vo*cos(2*pi*tau)-1)/(GAMMA-LAMBDA)); % hh(k)/xscale;
    if HH0<Hcrit
        kind=kind+1;
        H0(k)=HH0;
        S0(k)=0;
        s(k)=0;
        hh(k)=xscale*H0(k);
        GG(k)=Bi_ml/(Bi_ml*H0(k)+kappa);
        ccT=Tw+dTscale*kappa/(Bi_ml*H0(k)+kappa);
        cct2(k)=ccT;
        te(k)=(ccT+m*R*Tw)/(1+m*R);
        z0(kind)=z(k);
        H00(kind)=H0(k);
    else
        k0=k0+1;
        ct(k)=cos(2*pi*tau);
        chi=sqrt(4*(Vo*cos(2*pi*tau)-1)*(C+0.5)/(GAMMA-LAMBDA));
        argg=-1.5*sqrt(GAMMA-LAMBDA)/...
            (Bi_ms*((C+0.5)^1.5)*sqrt(Vo*cos(2*pi*tau)-1));
        costh=cos((2*nint*pi+acos(argg))/3);
        costh1=cos((2*nint1*pi+acos(argg))/3);
        costh2=cos((2*nint2*pi+acos(argg))/3);
        hguess=chi*costh;        
        H0(k)=hguess;
        hh(k)=xscale*H0(k);
        S0(k)=H0(k)/(kappa*((1/thmf)-1))-1/Bi_ms;    
        s(k)=xscale*S0(k);
        GG(k)=Bi_ms*thmf/(Bi_ms*S0(k)+1);
        ccT=Tw+dTscale*thmf/(Bi_ms*S0(k)+1);
              cct2(k)=ccT;
        te(k)=(ccT+m*R*Tw)/(1+m*R);
    end
    end
    FF(k)=xscale*bigz(k)*GG(k)/(kappa*lambdaa);
end

%%%%%%%%%%%%Fig. 3 or 6%%%%%%%%%%%%%%%%%%%%%%%%
figg=figure(fig);
load Hill5.txt
lh=length(Hill5(:,1));
for i=1:lh
    if abs(Hill5(:,1)) <= 0.1
      Hill5(:,1)=0;        
    end
     Hill5(:,2)= Hill5(:,2)-0.025;
end
plot(Hill5(:,1),Hill5(:,2),'k--',1000*(s+hh),1000*z,'k-','Linewidth',1.5)
set(gca,'YDir','reverse');
xlabel('$x$ [mm]')
ylabel('$z$ [mm]')
legend('Hill et al. [8]','this model')
legend2latex(figg);
legendstr_h = findobj(gca,'Tag', 'legend2latex_text'); 
xlim_ax1 = 12.5; ylim_ax1 = 10;
set(legendstr_h, 'Position', [min(xlim_ax1)+1.7*range(xlim_ax1),1.0125*max(ylim_ax1) 0]);
if already==1
    if hill==1
        xlim([-5 15])
        ylim([0 20])
   fag='hill5oR';
   plotepstex(figg,fag)
   movefile('hill5oR.eps','../hill5oR.eps')
   end
end

figure(100)
plot(1000*z,V0*cos(arg)-Vcast)


%%%%%%%%%%%%%%%% FIG. 4 %%%%%%%%%%%%%%%%%%%%%%%%%%%

if hill==1
fig=fig+1;
figg=figure(fig);
plot(1000*s,1000*z,'k-',1000*(s+hh),1000*z,'k:',1000*(s+FF+hh),1000*z,'k--','Linewidth',1.5)
set(gca,'YDir','reverse');
xlabel('$x$ [mm]')
ylabel('$z$ [mm]')
legend('$s$','$s+h$','$s+h+f$')  
legend2latex(figg);
legendstr_h = findobj(gca,'Tag', 'legend2latex_text'); 
xlim_ax1 = 2.25; ylim_ax1 = 4.5;
set(legendstr_h, 'Position', [min(xlim_ax1)+1.7*range(xlim_ax1),1.0125*max(ylim_ax1) 0]);
     xlim([0 2.5])
     ylim([1 6])
     fag='hill5o2R';
     plotepstex(figg,fag)
     movefile('hill5o2R.eps','../hill5o2R.eps')       

%%%%%%%%%%%%%%%%%%%%%%FIG. 5%%%%%%%%%%%%%%%%%%%%%%%%%%%%%%%%%%%%%%%%%%

fig=fig+1;
figg=figure(fig);
plot(1000*s,1000*z,'k-',1000*(s+hh),1000*z,'k:',1000*(s+FF+hh),1000*z,'k--','Linewidth',1.5)
set(gca,'YDir','reverse');
xlabel('$x$ [mm]')
ylabel('$z$ [mm]')
legend('$s$','$s+h$','$s+h+f$')  
legend2latex(figg);
legendstr_h = findobj(gca,'Tag', 'legend2latex_text'); 
xlim_ax1 = 2.25; ylim_ax1 = 14.5;
set(legendstr_h, 'Position', [min(xlim_ax1)+1.7*range(xlim_ax1),1.0125*max(ylim_ax1) 0]);

    xlim([0 2.5])
    ylim([14 19])
    fag='hill5o3R';
    plotepstex(figg,fag)
    movefile('hill5o3R.eps','../hill5o3R.eps')

%%%%%%%%%%%%%%%%%%%%%%%%%%%%%%%%%%%%%%%%%%%%%%%%%%%%%%%%%%%%%%%%

else

%%%%%%%%%%%%%%%%%%%%%%%FIG. 7%%%%%%%%%%%%%%%%%%%%%%%%%%%%%%
fig=fig+1;
figg=figure(fig);
plot(1000*(s+hh),1000*z,'k:',1000*(s+FF+hh),1000*z,'k--','Linewidth',1.5)
set(gca,'YDir','reverse');
xlabel('$x$ [mm]')
ylabel('$z$ [mm]')
legend('$s+h$','$s+h+f$')  
legend2latex(figg);
legendstr_h = findobj(gca,'Tag', 'legend2latex_text'); 
xlim_ax1 = 0.7; ylim_ax1 = 17.5;
set(legendstr_h, 'Position', [min(xlim_ax1)+1.7*range(xlim_ax1),1.0125*max(ylim_ax1) 0]);

xlim([0 xend])
ylim([0 zend*1000])
fag='hill5aR';
plotepstex(figg,fag)
movefile('hill5aR.eps','../hill5aR.eps') 
   
%%%%%%%%%%%%%%%%%%%%%%FIG. 8 %%%%%%%%%%%%%%%%%%%%%%%%%%%%%%%%%%%%%%%
flux=m*(te-Tw)/(1+R*m);
fig=fig+1;
figg=figure(fig);
plot(1000*z,te,'k-','Linewidth',1.5)
xlabel('$z$ [mm]')
ylabel('$T_{mould}$ [K]')
xlim([0 zend*1000])
fag='hill5bR';
plotepstex(figg,fag)
movefile('hill5bR.eps','../hill5bR.eps')

%%%%%%%%%%%%%%%%%%%%%%%%%%%%FIG. 9%%%%%%%%%%%%%%%%%%%%%%%%%%%%%%%%%%%%
fig=fig+1;
figg=figure(fig);
plot(1000*z,-flux,'k-','Linewidth',1.5)
xlabel('$z$ [mm]')
ylabel('$q$ [Wm$^{-2}$]')
xlim([0 zend*1000])
ylim([-2e6 -1e6])
fag='hill5cR';
plotepstex(figg,fag)
movefile('hill5cR.eps','../hill5cR.eps')

%%%%%%%%%%%%%%%%%%%%%%%%%%%%%%%%%%%%%%%%%%%%%%%%%%%%%%%%%%%%%%%%
end
