# Supplementary material for: On the formation of fold-type oscillation marks in the continuous casting of steel
Source: R Soc Open Sci. 2017 Jun 7;4(6):170062. doi: 10.1098/rsos.170062 (PMC5493908; doi:10.1098/rsos.170062)
Supplement: plotepstex.m [file rsos170062supp4.m]

% PLOTEPSTEX prints an EPS figure for inclusion in LaTeX documents, with
%    LaTeX fonts. It creates a complet eps-file with annotation of the 
%    figure (titles, labels and texts) and graphics (lines,arrows,markers,
%    ...). This function uses the LAPRINT function and makes simply a
%    concatenation of the text part and the graphical part in a single EPS
%    file. It requires:
%
%                  MATLAB        |      OTHER
%               -----------------|----------------------------
%                 laprint.m      |      latex
%                                |      dvips
%                                |      ps2epsi or eps2eps
%                                |      GhostScript
%
%    The diference between ps2epsi and eps2eps is that the first is a 
%    standard EPS converter, but creates very large file size. The commande
%    eps2eps can be replace by ps2epsi at line 191
%    
%    USAGE:
%    ------------------------
%
%    PLOTEPSTEX create the EPS file of the current graphical figure (CGF) 
%    named LaTeXfile.eps
% 
%    PLOTEPSTEX(H) create the EPS file from the graphical figure with 
%    handle H, named LaTeXfile.eps
%    
%    PLOTEPSTEX(H,FILENAME) create the EPS file from the graphical figure 
%    with handle H, named FILENAME.EPS (FILENAME is a character array of
%    the filename, with or without the extension .EPS)
%    
%    PLOTEPSTEX(H,FILENAME,[WIDTH RATIO FONTSIZE]) to impose the width (in 
%    cm), the Ratio length/weigth and the font size of the exported figure.
%    If one of the fields is not to fill, just put the nan value.
%    Example: [10 nan 10] produce a figure with 10cm length with the 
%    ratio as screen desplayed and with a Font size of 10 pts.
%
%    PLOTEPSTEX(H,FILENAME,[WIDTH RATIO FONTSIZE],PACKAGES) to adding
%    packages such as fonts, mathfont,...
%    ex: PACKAGES = 'amsmath, amssymb, times, color'
%
%    Legends containing mathcode marked by $ symbols can produce wide
%    legendboxes due to the latex code taking more room than the final
%    print. To size the legendbox properly, the user can add placeholder
%    text delimited by @ symbols. This is not printed, but defines the 
%    legendbox width together with any normal text. In this version, only 
%    one mathcode segment and one @ delimited space per legend line can be 
%    used.
%
% See also LAPRINT:
%          http://www.uni-kassel.de/fb16/rat/matlab/laprint/laprintdoc.ps 
% 
%_______________________________
%
% J.C. Olivier                                    09/2007
% http://www.jc-olivier.2007.fr
%
function plotepstex(h,FileName,WidthRatioFontSize,Packages)


if nargin >= 3
    Width=WidthRatioFontSize(1);
    Ratio=WidthRatioFontSize(2);
    FontSize=WidthRatioFontSize(3);
    
    id=find(isnan(WidthRatioFontSize));
    if length(find(id==1))==1
        Width=-1;
    end

    if length(find(id==2))==1
        Ratio=-1;
    end

    if length(find(id==3))==1
        FontSize=10;                
    end
end
    

if nargin < 3
   Width=-1; Ratio=-1; FontSize=10; %Default font size is 10 and the 
                                    %dimensions of the figure are taken
                                    %just as they are
end

if nargin < 2
    FileName='LaTeXfile';
end

if nargin < 1
    h=gcf;
end


if Ratio>0
    fpos=get(h,'Position');
    units = get(h,'Units');
    set(h,'Units','centimeters');
    set(h,'Position',[fpos(1) fpos(2) ,Width Width/Ratio]);
    set(h,'Units',units);
end

% Adjust legend width if math code and placeholder text @...@ is present
legend = findobj(h,'Tag','legend');
if ~isempty(legend)
    legendtext_new = cell(length(legend),1);
    legendtext_final = cell(length(legend),1);
    for lind = 1:length(legend)
        legendtext_old = get(legend(lind),'String');
        legendlength = size(legendtext_old,2);
        for legendline = 1:legendlength
            line = legendtext_old{legendline};
            ind = find(line == '$');
            ind1 = find(line == '@');
            if ~isempty(ind)&&~rem(length(ind),2)&&~isempty(ind1)&&length(ind1)==2
                newline = [line(1:ind(1)-1) line(ind1(1)+1:ind1(2)-1) line(ind1(2)+1:end)];
                finalline = [line(1:ind1(1)-1) line(ind1(2)+1:end)];
                legendtext_new{lind,legendline} = newline;
                legendtext_final{lind,legendline} = finalline;
            end
        end
        set(legend(lind),'String',legendtext_new(lind,:));
    end
end

TempName = strcat('TEMP',num2str(round(rand*10000))); %Generate random file name


DTI = get(0,'defaulttextinterpreter');   %Backup of the text interpreter
% Str=version;
set(0,'defaulttextinterpreter','none');  %Delete the TeX interpreter


id=findstr(FileName,'.');
if ~isempty(id)
    FileName(id:end)=[];
end

if ~exist('laprint.m','file')
    disp('Laprint M-file does not exist or is not in the MATLAB''s search path.');
    disp('This file can be downloaded at: http://www.mathworks.com/matlabcentral/fileexchange');
    disp('                                                         Try again...');
    return;
end

if Width>0
    laprint(h,TempName,'width',Width,'figcopy','off','factor',0.87,'scalefonts','off'); % Generate the EPS/LaTeX file
else
    laprint(h,TempName,'figcopy','off','factor',0.87,'scalefonts','off'); % Generate the EPS/LaTeX file
end

% open the created .tex file and replace the legend texts with
% legendtext_final
if ~isempty(legend)
    fid = fopen([TempName '.tex'],'r');
    texstring = (fread(fid, 'uint8=>char'))';
    fclose(fid);
    for lind = 1:length(legend)
        for ii = 1:size(legendtext_new,2)
            beginchar = strfind(texstring,legendtext_new{lind,ii});
            for l = 1:length(beginchar)
                lengthtex = length(texstring);
                texstring = [texstring(1:beginchar(l)-1) legendtext_final{lind,ii} texstring(beginchar(l)+length(legendtext_new{lind,ii}):end)];
                beginchar = beginchar + length(texstring) - lengthtex;
            end
        end
    end
    fid = fopen([TempName '.tex'],'w');
    fwrite(fid,texstring, 'char');
    fclose(fid);
end

disp(sprintf('\n-------------------------------------------------------'));
disp(sprintf('PlotEpsTeX                                      02/2008'));
disp(sprintf('-------------------------------------------------------'));
disp(sprintf('Exporting figure in EPS format, including LaTeX strings'));
disp(sprintf('This function is based on laprint.m:'));
disp(sprintf('http://www.uni-kassel.de/fb16/rat/matlab/laprint/laprintdoc.ps\n'));
%-------------------------------------------------------
% Temporary LaTeX file
%-------------------------------------------------------
fid = fopen(strcat(TempName,'2.tex'),'w');

fprintf(fid,'\\documentclass[%dpt, oneside]{article}\n',round(FontSize));
fprintf(fid,'\\usepackage{graphicx}\n');
fprintf(fid,'\\usepackage{amsmath}\n');
fprintf(fid,'\\usepackage[T1]{fontenc}\n');
fprintf(fid,'\\usepackage[latin1]{inputenc}\n');
fprintf(fid,'\\usepackage{ae}\n');
fprintf(fid,'\\usepackage{psfrag}\n');
fprintf(fid,'\\usepackage{color}\n');

if nargin==4
    fprintf(fid,'\\usepackage{%s}\n',Packages); % Suplementary packages
end
fprintf(fid,'\\pagestyle{empty}\n');
fprintf(fid,' \n');
fprintf(fid,'\\begin{document}\n');
fprintf(fid,'    \\begin{figure}\n');
fprintf(fid,'        \\centering\n');
fprintf(fid,'        \\input{%s}\n',TempName);
fprintf(fid,'    \\end{figure}\n');
fprintf(fid,' \n');
fprintf(fid,'\\end{document}\n');
fclose(fid);

%-------------------------------------------------------
% LaTeX Command
%-------------------------------------------------------
Str=sprintf('latex --src -interaction=nonstopmode %s2.tex',TempName);
disp(sprintf('\n[LaTeX Command] %s',Str));
[hdos,wdos]=system(Str);

if hdos ~=0
    if isunix
        dos(sprintf('rm %s*',TempName));
    else
        dos(sprintf('del %s*',TempName));
    end
    error('Error %d -- LATEX:\n%s',hdos ,wdos);
    return;
end


%-------------------------------------------------------
% DviPs Command
%-------------------------------------------------------
Str=sprintf('dvips %s2.dvi -o %s2.ps',TempName,TempName); 
disp(sprintf('[DVIPS Command] %s',Str));
[hdos,wdos]=system(Str);
if hdos ~=0
    if isunix
        dos(sprintf('rm %s*',TempName));
    else
        dos(sprintf('del %s*',TempName));
    end
    error('Error %d -- DVIPS:\n%s', hdos , wdos);
    return;
end

%-------------------------------------------------------
% eps2eps Command (can be changed with PS2EPSI)
%-------------------------------------------------------
Str = sprintf('eps2eps -dNOCACHE %s2.ps "%s.eps"',TempName,FileName);
disp(sprintf('[EPS2EPS Command] %s',Str));
[hdos,wdos]=dos(Str);
if hdos ~=0
    if isunix
        dos(sprintf('rm %s*',TempName));
    else
        dos(sprintf('del %s*',TempName));
    end
    error('Error %d -- PS2EPSI:\n%s',hdos ,wdos);
    return;
end

disp(sprintf('... OK!\nEPS file [%s.eps] has been created in the current directory\n',FileName));
%-------------------------------------------------------
% Delete all the temporary files
%-------------------------------------------------------
if isunix
    dos(sprintf('rm %s*',TempName));
else
    dos(sprintf('del %s*',TempName));
end

set(0,'defaulttextinterpreter',DTI);

return;
