# Supplementary material for: On the formation of fold-type oscillation marks in the continuous casting of steel
Source: R Soc Open Sci. 2017 Jun 7;4(6):170062. doi: 10.1098/rsos.170062 (PMC5493908; doi:10.1098/rsos.170062)
Supplement: Hill5.txt [file rsos170062supp5.txt]

0.020562771	0.125
0.01984127	0.291666667
-0.02507215	0.666666667
-0.026695527	1.041666667
-0.027597403	1.25
0.013347763	1.791666667
0.011904762	2.125
0.009920635	2.583333333
0.137626263	3.083333333
0.569264069	3.375
0.827200577	3.791666667
0.911796537	4.25
0.909451659	4.791666667
0.691017316	5.25
0.256493506	5.625
0.038961039	5.875
0.036616162	6.416666667
0.034090909	7
-0.011724387	7.583333333
-0.014430014	8.208333333
-0.016955267	8.791666667
-0.019300144	9.333333333
0.06511544	9.833333333
0.539502165	10.25
0.840909091	10.625
0.882034632	11.125
0.836038961	11.75
0.531024531	12.20833333
0.009920635	12.58333333
-0.037157287	13.45833333
-0.040584416	14.25
-0.044191919	15.08333333
-0.046897547	15.70833333
-0.007215007	16.54166667
0.467352092	16.91666667
0.811507937	17.41666667
0.851911977	18.08333333
0.676226551	18.66666667
0.371392496	19.08333333
-0.106240981	19.41666667
-0.06547619	20
0.0 25
